# Supplementary material for: Electronic Structures of Radical-Pair-Forming Cofactors in a Heliobacterial Reaction Center
Source: Molecules. 2024 Feb 27;29(5):1021. doi: 10.3390/molecules29051021 (PMC10934547; doi:10.3390/molecules29051021)
Supplement: Supplementary file 1 [file molecules-29-01021-s001.zip]

Archive with 1 entries (1 files):
- molecules-2871399-supplementary.pdf
